# Supplementary material for: DNA demethylating agents suppress preclinical models of synovial sarcoma
Source: J Clin Invest. 2025 Apr 29;135(13):e190855. doi: 10.1172/JCI190855 (PMC12208545; doi:10.1172/JCI190855)
Supplement: Supporting data values [file jci-135-190855-s200.xlsx]

## Sheet: Figure1A
mRNA expression (RSEM)
DNMT1					DNMT3A					DNMT3B
DDL	LMS	MFS	SS	UPS	DDL	LMS	MFS	SS	UPS	DDL	LMS	MFS	SS	UPS
2461.75	1449.19	3098.83	1418.09	1717.79	699.493	569.614	263.813	1319.11	584.19	78.8732	42.6829	33.463	138.794	111.463
1584.74	3794.14	2643.84	269.498	2506.37	364.496	288.505	191.781	810.039	279.164	55.4942	112.697	114.636	6.1776	138.054
2169.17	2825.18	2950.67	1054.23	753.855	567.09	410.355	677.103	765.133	415.762	131.872	43.0382	69.5445	32.5588	60.5368
5246.97	3537.85	4295.55	1277.37	1398.28	327.622	437.224	202.488	948.943	342.269	136.649	64.0379	104.653	91.9964	13.4035
1698.03	2031.97	2492.04	1164.28	6038.95	387.028	1055.02	310.291	852.478	506.903	132.908	58.3643	170.874	61.3375	125.74
2911.01	3853.59	4469.44	1810.57	1296.78	1682.38	501.089	172.276	1159.76	475.464	111.894	216.122	96.1027	186.615	281.664
14015	1971.24	3527.76	1353.04	1879.85	441.754	464.539	308.87	601.058	504.522	174.011	26.3987	158.264	65.6177	129.845
1510.71	3655.18	3528.84	2217.3	1947.59	301.445	363.445	413.486	1472.93	431.805	50.8221	41.4577	219.254	110.408	110.78
2535.71	3132.94	2636.71	1858.13	5893.19	457.251	451.859	764.536	940.138	195.636	170.454	95.1498	172.994	83.045	82.4652
3665.91	3587.46	3268.25	1288.18	2735.01	262.147	373.952	344.566	1511.73	362.036	88.5122	138.739	199.537	76.5917	54.2341
1312.12	6131.74	4588.98		1929.94	294.964	231.138	396.38		263.656	325.955	75.8483	296.28		47.1526
1560.98	2790.23	927.606		3270.97	403.385	510.958	301.158		359.688	84.7502	118.973	44.8842		276.912
3736.18	901.328	3529.23		3318.45	1573.21	310.247	252.821		737.574	234.369	54.0797	51.7949		137.742
807.471	3946.95	4367.47		1418.4	343.678	264.368	361.335		768.155	98.2759	126.437	82.0867		229.957
1275.13	3884.21	1182.18		650.343	203.046	283.901	362.859		332.813	25.8883	90.4012	27.1766		49.2427
2665.49	1922.87	1427.77		6448.91	626.554	232.935	305.147		848.152	58.0794	43.9645	62.2208		356.019
1167.1	2717.85	3328.89		2275.22	501.304	263.959	202.02		787.287	191.346	45.2623	157.576		385.168
1905.93	1838.83			4998.83	555.159	394.99			201.556	70.3168	40.9186			103.891
1744.06	2050.31			1092.41	1152.66	634.262			212.034	148.807	143.44			83.0946
1145.29	2912.54			3265.79	527.408	446.679			393.126	56.9452	85.1263			106.71
2296.34	2465.48			3398.77	533.992	188.884			374.713	40.093	64.6982			68.5023
2066.33	1513.55			4136.78	667.577	272.943			293.802	50.3316	33.2858			276.033
1353.99	3366.78			1720.19	284.662	527.469			503.48	100.087	74.3093			45.0116
841.842	1468.53			1843.12	587.125	689.975			351.07	71.5871	14.6898			123.423
1537.27	1342.02			2912.1	1067.22	378.992			631.011	105.167	18.4874			122.779
1192.49	1511.32			4915.73	545.986	366.744			350.4	99.6325	35.5658			336
1656.19	5263.89			1545.33	695.009	280.921			318.243	75.991	66.6777			54.6675
2714.38	1087.05			556.323	330.195	500			376.641	33.0613	17.4102			17.9682
915.292	1921.44			1248.38	275.027	448.728			296.68	37.9538	38.3755			15.5239
5930.29	2254.19			3957.51	730.431	389.863			413.731	116.271	21.4425			166.834
12919.6	4680.98			3104.35	342.857	550.191			330.463	35.2159	54.7292			31.0435
1106.58	5587.31			1260.21	595.922	333.034			315.165	20.3892	108.612			41.5051
1635.34	1745.61			3541.17	501.97	592.044			1093.61	135.622	27.2895			650.495
802.951	1872.19			3608.59	369.824	216.321			336.001	223.703	22.0207			65.8744
2389.93	2863.68			6207.98	1369.45	341.918			246.428	154.437	46.1812			402.19
2289.64	4692.47			2096.67	545.526	636.455			700.387	68.2889	62.7769			337.205
1641.19	3398.93			1206.73	666.247	483.265			811.538	77.5526	56.5108			548.077
1836.84	1685.03			3935.76	410.035	591.102			414.981	40.4972	31.7797			104.517
1612.79	4236.96			2517.09	1638.05	568.594			626.374	55.8914	63.4921			63.4921
2595.68	1329.26			2530.11	653.82	372.767			2752.86	35.3674	43.4967			415.22
2716.51	4511.04			3982.04	596.199	161.07			626.434	100.518	63.5612			292.269
1921.66	1237.35			3163.7	1159.16	606.677			648.931	150.867	105.895			166.476
1224.2	1720.26			4313.43	582.058	530.453			695.234	29.5961	31.8697			223.399
1603.26	2634.02			6455.17	947.134	460.183			256.534	111.66	39.6476			202.654
5594.82	2220.72				2182.92	366.912				206.385	41.769
6775.9	2198.2				652.539	582.986				35.9891	229.28
3871.21	1699.47				1348.15	149.538				119.236	50.6578
1313.45	3414.94				927.297	445.386				59.643	67.1689
2142.65	3209.95				2576.93	347.173				278.519	68.0212
3026.06	3777.38				497.524	164.063				83.0194	71.4342
	2442.35					808					144.941
	835.934					686.697					51.2843
	6270.71					572.452					416.509

## Sheet: Figure1B
mRNA expression (RSEM)
TET1					TET2					TET3
DDL	LMS	MFS	SS	UPS	DDL	LMS	MFS	SS	UPS	DDL	LMS	MFS	SS	UPS
116.732	23.374	8.1712	209.329	26.087	500.732	363.313	402.724	624.573	408.696	510.648	297.764	201.556	806.03	312.253
27.7471	34.1848	65.6092	314.286	19.8675	222.608	343.726	390.05	246.332	205.807	161.438	232.908	296.323	113.513	298.523
67.2818	36.6464	46.9998	298.643	27.984	364.091	437.2	474.584	456.947	133.067	374.471	599.979	589.982	296.398	157.624
80.6519	57.7287	22.4987	377.185	51.2207	193.899	341.325	316.687	994.941	407.851	371.918	226.183	317.709	370.286	800.862
157.895	88.4758	19.8058	183.445	213.018	549.708	515.242	240.388	644.612	276.627	431.685	781.413	279.223	483.885	500
160.793	151.634	5.7573	417.629	19.3177	332.159	895.861	164.748	925.858	121.514	409.692	470.588	178.919	685.46	71.0391
268.64	11.4263	12.7632	133.532	74.9354	477.632	362.884	209.955	298.889	346.253	584.819	221.04	104.02	327.76	352.067
29.8954	11.516	11.8745	616.737	17.2722	263.079	305.405	248.94	989.803	182.251	429.995	201.761	530.958	1391	147.111
192.641	70.8475	124.94	553.287	59.217	616.342	327.876	578.087	1095.85	218.445	409.091	460.097	522.345	622.491	268.889
19.209	39.5084	208.457	445.668	29.9715	579.284	494.774	316.155	548.588	124.168	366.478	563.684	384.539	815.223	282.588
91.3116	34.3313	34.4096		9.9618	276.148	566.467	1165.01		182.633	364.139	90.6188	428.555		176.656
30.878	187.226	28.9575		19.3022	317.978	1033.81	280.405		352.635	484.193	576.706	234.073		311.433
542.961	19.9241	10.2564		187.869	795.885	454.459	96.9231		554.339	789.028	403.226	158.462		309.183
7.4713	53.0504	36.4404		100.3	229.885	419.982	245.493		387.992	340.805	249.337	268.124		567.554
65.4822	33.0117	16.608		14.4332	305.584	214.83	225.465		82.3541	460.406	59.9289	237.544		50.0917
75.6792	13.8835	9.9288		69.763	444.396	348.631	96.6407		228.626	750.633	130.351	177.395		967.204
91.7566	63.0288	35.1515		53.6786	342.409	303.3	349.899		583.402	368.705	262.267	568.081		290.524
104.738	7.9332			40.0778	316.18	488.935			245.525	714.478	226.305			288.716
462.211	31.9511			25.0716	560.299	728.076			115.329	416.755	335.826			184.097
9.0474	25.725			96.2357	368.813	277.362			277.578	278.339	388.213			480.524
119.698	15.1976			28.1035	285.88	246.201			236.538	228.937	214.503			314.408
73.7417	17.1184			61.157	369.489	284.831			244.215	488.49	100.333			207.438
92.721	38.1073			27.3782	189.341	308.034			438.979	313.258	267.387			523.434
127.636	12.9092			18.6506	197.003	263.971			267.142	195.893	138.885			299.506
245.542	23.5294			21.5794	397.805	249.16			254.488	314.586	163.025			376.523
16.8268	25.4042			28.2667	408.714	283.603			452.267	566.355	191.224			213.333
178.681	142.464			40.0244	359.006	456.906			339.719	372.972	186.916			152.288
25.5284	7.0729			0	269.094	145.267			187.975	426.031	106.638			155.494
15.9516	35.7158			18.9737	330.583	747.373			210.435	493.949	411.872			124.623
221.445	20.2729			25.0475	776.263	435.867			555.518	391.268	226.901			366.767
34.5515	49.655			4.0056	354.153	790.492			184.759	429.9	414.999			221.31
145.505	102.396			19.6123	263.207	218.206			180.616	186.284	165.208			135.006
54.5864	37.0028			32.1148	504.783	328.4			849.675	518.852	232.192			439.358
93.7649	17.7029			16.9865	443.598	512.522			215.438	121.371	158.463			319.429
255.546	28.8632			89.5046	794.795	303.73			153.436	916.809	216.696			70.1313
73.7834	68.6992			29.4742	388.54	574.073			611.465	325.746	241.632			246.285
82.5884	28.2554			73.0769	297.62	272.811			178.846	256.326	277.195			366.346
55.6837	64.9718			21.9832	164.882	437.853			459.333	311.684	232.345			500.985
383.716	110.544			24.42	649.738	916.667			356.532	730.351	527.778			409.035
33.9336	38.2771			1605.84	337.902	297.518			1251.57	385.696	312.307			1118.95
79.1582	68.6172			130.673	184.702	266.885			835.412	157.06	175.516			221.945
79.2049	352.634			173.005	475.23	401.669			479.19	634.897	285.342			468.092
27.8024	28.3286			68.8493	222.419	451.841			638.421	434.974	293.909			363.986
419.466	32.5313			28.1464	483.696	336.157			196.22	464.427	432.396			477.282
494.564	25.389				539.776	558.968				1673.86	364.865
91.3934	83.8828				593.82	302.91				391.618	274.949
277.939	66.2448				525.966	161.715				372.248	247.931
211.58	35.4677				601.654	403.641				727.906	335.844
409.312	47.7032				874.921	497.939				1358.31	261.19
34.3938	40.4271				253.209	405.448				203.398	177.016
	113.412					729.412					878.118
	31.2834					442.071					346.682
	144.804					1188.66					485.331

## Sheet: Figure1C
Gene effect (DEMETER2)
DNMT1	DNMT3A	DNMT3B	TET1	TET2	TET3	SS18
-0.875562	0.104067	-0.373061	-0.329995	0.0567022	0.163348	-1.02363
-0.47069	-0.0286216	-0.150543	-0.281216	-0.0622131	0.0344451	-1.08682
-0.632058	-0.092514	-0.092514	-0.19267	-0.134094	0.0573525	-0.990433
-0.525408	0.0902917	-0.368601	-0.139672	-0.368375	-0.118759	-0.603372
-0.631852	-0.190436	-0.16588	-0.362111	-0.100204	0.032583	-1.73637

## Sheet: Figure1D
HS-SY-Ⅱ	percent GFP+ cells							KHOS	percent GFP+ cells
Time after transduction [days]	sg control		sgDNMT1 #1		sgDNMT1 #2			Time after transduction [days]	sg control		sgDNMT1 #1		sgDNMT1 #2
3	100	100	100	100	100	100		3	100	100	100	100	100	100
6	99.2647	99.3704	95.99	95.8788	100	99.6822		6	100.101	99.899	99.1623	98.8542	99.7976	99.5956
11	98.2143	97.7964	67.7945	72.6061	94.2857	90.8898		11	100.101	100.101	79.3717	79.0625	91.3968	89.0799
14	98.3193	98.2162	32.7068	29.4546	68.9947	67.3729		14	100.404	100.101	45.0262	46.25	69.6356	54.7017
21	98.3193	96.4323	5.03759	5.32121	12.5926	11.1229		21	100.101	99.798	38.6387	36.9792	70.2429	53.7917
25	97.2689	96.1175	5.61404	3.57576	7.79894	4.34322		25	100.101	100.202	36.6492	29.5833	72.2672	61.1729

## Sheet: Figure2D
Genes	FPKM values
	sgcontrol_1	sgcontrol_2	sgDNMT1_1_1	sgDNMT1_1_2	sgDNMT1_2_1	sgDNMT1_2_2	DMSO_1	DMSO_2	Decitabine_1	Decitabine_2
SPARC	0.563471	5.37054	71.617	204.01	50.0406	119.784	0.396501	0.827064	62.7861	404.668
SERPINE1	0.023063	0.125679	31.1964	41.6211	12.4455	13.907	8.06343	0	43.1471	90.5879
COL1A1	7.97226	13.7891	449.348	280.137	392.379	301.598	8.0819	6.51072	267.71	344.052
MYOF	0.0346258	0.0067389	3.04283	3.57866	1.63643	1.36436	0.341288	0.00746221	3.26339	4.95624
TGM2	0.16908	0.707491	17.193	28.9189	10.8239	20.6886	0.141498	0.118425	21.9638	69.5579
GDF15	0.246765	0.466534	52.3164	25.4179	31.4728	19.5401	2.80591	0.516609	126.106	94.66
ECM1	0.591196	1.02275	13.739	13.1667	12.0792	11.8656	0.684105	0.660639	21.6366	25.6937
CD44	0	0	7.71204	8.35752	4.77593	3.01761	0.081603	0.0252172	3.76509	4.38222
TIMP1	11.1384	16.4782	116.93	157.044	103.339	128.141	10.8845	7.86566	138.668	143.284

## Sheet: Figure3A
	viability (%)
	HS-SY-Ⅱ								SYO-1								ASKA								MOJO
Concentration (uM)	AZA				dec				AZA				dec				AZA				dec				AZA				dec
100	1.53128	1.32988	1.99559	3.34084	20.4875	24.5524	21.5749	20.1313	1.67478	2.51787	2.53686	2.98119	22.5427	23.6275	22.8685	23.9987	0.615922	0.547486	0.759637	1.04707	8.72951	7.43754	8.06606	7.25597	2.5308	3.49232	4.01462	3.98614	20.1688	21.2401	3.36605	29.1069
50	2.76584	2.79198	2.61517	5.62239	21.9369	29.4315	23.084	25.7315	6.03074	6.04214	5.92314	6.06112	20.4141	21.6564	22.5912	26.841	1.10182	0.9581	1.23869	1.05391	8.81331	8.66666	7.20708	6.62744	2.72548	2.24591	3.06023	4.31614	16.8725	19.6723	20.0209	21.536
25	6.51871	3.17326	3.24245	2.17854	17.3661	18.2166	16.6552	19.6995	14.8553	13.1653	13.0932	12.9932	20.8247	22.314	22.064	21.5564	2.36788	2.27891	1.92304	1.90936	8.26161	5.32151	5.13993	7.33279	3.95527	2.74922	2.98901	4.33038	19.3067	19.6892	19.7166	18.0326
12.5	4.58616	3.96196	4.20027	4.66918	22.5417	19.8536	17.6176	24.4986	26.9523	24.5977	26.1256	24.3825	24.829	25.3305	23.4336	25.6017	11.812	11.504	9.60838	8.90349	10.1402	8.40826	6.12462	6.48777	8.66789	4.46808	5.41298	5.93053	20.8133	19.6237	20.5344	20.4245
6.25	17.6067	14.3089	20.5047	19.8559	33.793	24.6498	23.417	21.5938	41.4746	36.0465	34.1426	38.1061	26.9713	26.6895	26.1365	25.7017	31.3025	38.6799	41.3694	30.0501	15.5525	14.6586	9.22534	7.18613	14.6791	14.6222	15.4555	16.7874	21.9691	22.0114	19.5307	20.059
3.125	33.5821	33.5545	47.3744	36.7954	41.1116	24.3968	29.3268	31.131	55.5983	57.7022	53.5311	50.6511	33.6315	31.6256	32.118	31.7059	56.1036	35.7577	44.1821	48.9315	17.6965	14.6516	9.47675	10.1751	31.1127	30.9086	34.2869	33.9403	24.3611	22.2734	23.089	22.9728
1.5625	79.8004	72.1671	72.3393	73.6722	39.777	38.8407	36.5466	31.3985	72.7183	73.0664	71.5954	74.5627	42.4735	41.6857	42.2993	44.9264	58.8	51.6484	69.6813	63.5631	18.4507	19.8753	15.5525	14.7005	66.2591	62.4795	61.1263	55.4545	33.5253	31.9891	30.0071	31.4756
0.78125	108.24	98.0221	99.2628	95.9343	55.0277	43.7169	46.5184	46.924	105.949	106.995	101.597	94.6095	56.3849	52.8002	51.2503	51.4942	83.4163	82.8825	86.5507	67.7172	23.4649	26.9777	23.7233	23.1227	99.6937	84.6157	91.0615	82.1134	49.9773	46.9704	41.1808	39.8601
0.39	113.539	96.4939	100.754	99.086	46.4893	50.9977	45.2172	47.8763	111.704	96.1944	106.463	96.7375	68.0525	66.548	69.8842	62.1755	98.3558	88.5969	94.2771	75.0945	31.112	30.4485	35.8888	24.7778	101.6	95.1046	86.9305	94.6939	55.3211	53.1003	44.1665	38.9642
0.1953	111.238	108.082	118.181	109.242	70.3061	68.5571	68.5935	65.7818	121.452	95.5045	98.4857	88.0281	91.3133	83.2456	81.4548	79.4276	71.3648	97.2814	87.8509	91.129	40.7912	41.5944	45.135	47.5025	32.4589	82.1206	96.0305	89.3355	72.948	65.3939	70.0933	85.6578
0.001953	70.4759	112.761	116.298	100.465	99.7114	102.548	100.6	97.141	92.9182	95.8058	105.852	105.424	110.474	92.1997	83.0698	114.256	91.8202	108.621	100.094	99.4645	104.167	97.7705	96.9674	101.095	96.0044	102.084	94.7129	107.198	96.6181	102.336	97.7528	103.293
	1273/99					Yafuss					KCO2					MSC
	AZA		dec			AZA		dec			AZA		dec			AZA		dec
5	22	65	23	8	17	31	28	23	8	17	65	88	87	85	99	50	83	67	90	91
2	49	50	41	15	28	62	52	41	15	28	89	97	90	95	100	79	83	69	99	88
0.8	73	59	63	28	46	75	74	63	28	46	96	101	92	81	99	111	97	84	100	97
0.32	85	79	79	46	65	93	83	79	46	65	107	104	90	94	100	112	78	84	106	94
0.128	95	84	88	66	85	104	91	88	66	85	111	100	96	107	102	121	79	89	115	92
0.0512	99	91	90	80	95	107	96	90	80	95	97	97	95	96	103	119	78	91	107	90
0.02048	102	90	89	87	102	114	97	89	87	102	105	101	98	103	103	133	77	90	110	89
0.008192	101	91	88	91	100	111	93	88	91	100	107	97	96	106	102	113	77	95	116	87
0.0032768	95	92	89	96	78	113	89	89	96	78	105	94	95	100	98	112	77	93	117	92
0.0013107	90	97	85	88	94	100	78	85	88	94	104	90	96	96	93	113	115	92	111	112

## Sheet: Figure3D
	tumor mass (mg)
	Saline	Decitabine		two-tailed homoscedastic t-test p-value
	1500	700		0.000855015
	2000	200
	1500	800
	1000	100
	2500	1000
	1200	300
	1200	1200
	1400	600
		1300
		500

## Sheet: Figure5B
Calculated tumor volume
Days	Vehicle								5AZA										decitabine									aza vs. veh	dec vs. veh	aza vs. dec		tumor size at harvest perpetuated until group completion
	1929	2166	1388	850	854	971	1922	1467	1926	1927	1928	2158	2159	2161	2162	2164	2165	2167	851	852	858	970	972	1463	1465	1924		homoscedastic t-tests with two tails. Bonferroni correction p <0.0025
0	0.501854	0.508753	0.537496	0.508753	0.520584	0.48509	0.48509	0.48509	0.535882	0.537496	0.509703	0.498494	0.530941	0.556079	0.576825	0.508753	0.504763	0.550605	0.49584	0.435372	0.48509	0.65037	0.745546	0.493546	0.508753	0.560806					p < 0.05
3	0.501854	0.520584	0.576825	0.520584	0.603044	0.537496	0.576825	0.537496	0.548344	0.537496	0.56791	0.510957	0.603404	0.616154	0.576825	0.532416	0.504763	0.576825	0.520322	0.603044	0.48509	0.865597	0.923075	0.647346	0.6198	0.560806		0.54335	0.0853199	0.0817899
6	0.501854	0.532416	0.664856	0.532416	0.629263	0.65037	0.633573	0.635949	0.560806	0.473258	0.56791	0.52342	0.668592	0.679309	0.664856	0.556079	0.616154	0.606026	0.520322	0.895963	0.537496	0.901289	0.923075	0.745546	0.6198	0.696893		0.85203	0.0517856	0.0270093
9	0.501854	0.589934	0.693763	0.532416	0.802942	0.830628	0.66112	1.082	0.589934	0.401483	0.629263	0.563715	0.929147	0.745546	0.693763	0.591573	0.616154	0.606026	0.586919	0.912555	0.537496	0.974834	0.962773	0.777271	0.633573	0.696893		0.342792	0.602734	0.108968
12	0.501854	0.589934	0.936226	0.598193	1.00053	1.00371	0.66112	1.51191	0.603044	0.401483	0.629263	0.563715	1.04025	0.745546	0.793134	0.655483	0.616154	0.606026	0.602782	0.912555	0.564706	0.974834	0.981651	0.829595	0.866876	0.696893		0.144514	0.727493	0.0980628
15	0.560847	0.589934	1.1138	0.629263	1.12661	1.04468	0.66112	2.31569	0.603044	0.401483	0.693763	0.563715	1.04025	0.745546	0.793134	0.655483	0.616154	0.576825	0.713452	0.96233	0.621496	0.974834	0.981651	0.829595	0.943895	0.696893		0.0996881	0.450668	0.0374362
18	0.681702	0.527196	1.1138	0.629263	1.44999	1.08564	0.757492	2.31569	0.603044	0.401483	0.943895	0.592253	0.978922	0.745546	0.793134	0.655483	0.616154	0.576825	0.713452	0.995514	0.621496	0.974834	0.981651	0.829595	0.943895	0.696893		0.0700769	0.312565	0.0676235
21	0.76603	0.48178	1.17043	0.629263	1.63584	1.10613	0.757492	2.31569	0.603044	0.401483	0.943895	0.592253	0.978922	0.832201	0.793134	0.655483	0.616154	0.550605	0.943895	0.995514	0.635949	0.974834	1.02298	0.829595	0.943895	0.696893		0.0589504	0.322137	0.0348232
24	0.912555	0.48178	1.17043	0.629263	1.63584	1.2407	0.793134	2.31569	0.603044	0.401483	0.943895	0.592253	0.978922	0.832201	0.793134	0.642373	0.616154	0.550605	0.962773	0.995514	0.635949	0.974834	1.02298	0.829595	1.06516	0.696893		0.0371247	0.273441	0.0257665
27	1.19344	0.538413	1.38524	0.727192	1.87429	1.38576	0.793134	2.31569	0.603044	0.448678	0.943895	0.564706	0.978922	0.832201	0.793134	0.642373	0.616154	0.550605	1.01941	1.04025	0.866876	1.06346	1.02298	0.912555	1.06516	0.696893		0.0104152	0.169792	0.00294879
30	1.23606	0.538413	1.38524	0.793134	2.18276	1.4903	0.793134	2.31569	0.603044	0.471112	0.943895	0.537496	0.929147	0.832201	0.793134	0.616154	0.616154	0.550605	1.03828	1.13267	1.38798	1.06346	1.06516	0.912555	1.08564	0.696893		0.00723137	0.239319	0.000736363
33	1.33491	0.598193	1.38524	0.793134	2.18276	1.4903	0.829595	2.31569	0.563715	0.471112	0.943895	0.537496	0.929147	0.943895	0.761409	0.616154	0.616154	0.550605	1.03828	1.13267	1.38798	1.08561	1.06516	0.912555	1.26586	0.664856		0.00531663	0.229061	0.00113629
36	1.33491	0.598193	1.61105	0.977374	2.18276	1.4903	0.829595	2.31569	0.563715	0.448678	0.943895	0.498494	0.929147	0.943895	0.761409	0.616154	0.616154	0.550605	1.13267	1.13267	1.38798	1.08561	1.06516	0.912555	1.33491	0.664856		0.00258655	0.179607	0.000905803
39	1.43755	0.598193	1.85391	1.03167	2.18276	1.4903	0.941175	2.31569	0.563715	0.448678	0.943895	0.498494	0.912555	0.943895	0.761409	0.616154	0.616154	0.550605	1.13267	1.29048	1.38798	1.12992	1.06516	0.912555	1.33491	0.664856		0.00121491	0.135741	0.000609009
42	1.43755	0.629263	2.07873	1.04977	2.18276	1.4903	0.941175	2.31569	0.563715	0.471112	0.943895	0.498494	0.912555	0.943895	0.761409	0.616154	0.616154	0.550605	1.17043	1.34262	1.38798	1.12992	1.10819	0.833241	1.54401	0.616154		0.00104638	0.149988	0.00120968
45	1.5417	0.629263	2.07873	1.09492	2.18276	1.4903	0.941175	2.31569	0.563715	0.471112	1.02419	0.498494	0.895963	0.943895	0.696893	0.616154	0.616154	0.550605	1.20819	1.52911	1.38798	1.12992	1.1295	0.912555	1.54401	0.598193		0.000849516	0.172754	0.000977271
48	1.56739	0.693763	2.07873	1.22903	2.18276	1.65378	0.941175	2.31569	0.57848	0.54963	1.04468	0.498494	0.895963	0.943895	0.696893	0.603044	0.616154	0.550605	1.31096	1.61105	1.38798	1.12992	1.24284	0.912555	1.54401	0.598193		0.000400734	0.151932	0.000763926
51	1.73982	0.693763	2.07873	1.22903	2.18276	1.73647	0.941175	2.31569	0.550605	0.54963	1.04468	0.486032	0.895963	0.943895	0.696893	0.589934	0.616154	0.550605	1.473	1.86346	1.38798	1.17423	1.40965	1.03828	1.68135	0.56791		0.000295943	0.274024	0.000459963
54	1.92075	0.72267	2.07873	1.473	2.18276	1.7916	0.941175	2.31569	0.576825	0.54963	1.15208	0.486032	0.793134	0.904976	0.696893	0.589934	0.616154	0.537496	1.58627	1.86346	1.38798	1.21854	1.40965	1.03828	1.8288	0.56791		0.000130442	0.237824	0.000449244
57	1.92075	0.793134	2.07873	1.51903	2.18276	2.48818	0.941175	2.31569	0.576825	0.527196	1.15208	0.486032	0.793134	0.904976	0.696893	0.576825	0.616154	0.537496	1.64447	1.86346	1.38798	1.21854	1.40965	1.03828	1.8288	0.56791		9.59114e-05	0.152514	0.000431002
60	1.92075	0.793134	2.07873	1.63584	2.18276	2.48818	0.941175	2.31569	0.576825	0.527196	1.15208	0.486032	0.777271	0.904976	0.696893	0.576825	0.616154	0.537496	1.64447	1.86346	1.38798	1.32932	1.40965	1.14709	1.8288	0.56791		7.55945e-05	0.158251	0.000224811
Normalized (fractional from treatment start point) tumor size
0	1	1	1	1	1	1	1	1	1	1	1	1	1	1	1	1	1	1	1	1	1	1	1	1	1	1
3	1	1.02325	1.07317	1.02325	1.1584	1.10803	1.18911	1.10803	1.02326	1	1.1142	1.025	1.13648	1.10803	1	1.04651	1	1.04762	1.04937	1.38512	1	1.33093	1.23812	1.31162	1.21827	1		0.226914	0.0971245	0.0149158
6	1	1.04651	1.23695	1.04651	1.20876	1.34072	1.30609	1.31099	1.04651	0.880487	1.1142	1.05	1.25926	1.22161	1.15261	1.09302	1.22068	1.10065	1.04937	2.05793	1.10803	1.38581	1.23812	1.51059	1.21827	1.24266		0.225898	0.203462	0.0427931
9	1	1.15957	1.29073	1.04651	1.54239	1.71232	1.36288	2.23051	1.10087	0.746951	1.23457	1.13084	1.75	1.34072	1.20273	1.16279	1.22068	1.10065	1.18369	2.09604	1.10803	1.49889	1.29137	1.57487	1.24534	1.24266		0.177687	0.944405	0.143008
12	1	1.15957	1.74183	1.1758	1.92194	2.06912	1.36288	3.11676	1.12533	0.746951	1.23457	1.13084	1.95926	1.34072	1.375	1.28841	1.22068	1.10065	1.21568	2.09604	1.16413	1.49889	1.31669	1.68089	1.70392	1.24266		0.0881865	0.463483	0.127829
15	1.11755	1.15957	2.07219	1.23687	2.16413	2.15357	1.36288	4.77373	1.12533	0.746951	1.36111	1.13084	1.95926	1.34072	1.375	1.28841	1.22068	1.04762	1.43888	2.21036	1.2812	1.49889	1.31669	1.68089	1.85531	1.24266		0.0773025	0.338315	0.0613701
18	1.35837	1.03625	2.07219	1.23687	2.7853	2.23802	1.56155	4.77373	1.12533	0.746951	1.85185	1.18808	1.84375	1.34072	1.375	1.28841	1.22068	1.04762	1.43888	2.28658	1.2812	1.49889	1.31669	1.68089	1.85531	1.24266		0.0544405	0.233474	0.116116
21	1.5264	0.946982	2.17756	1.23687	3.14232	2.28025	1.56155	4.77373	1.12533	0.746951	1.85185	1.18808	1.84375	1.49655	1.375	1.28841	1.22068	1	1.90363	2.28658	1.31099	1.49889	1.37212	1.68089	1.85531	1.24266		0.0450019	0.240632	0.0653659
24	1.81837	0.946982	2.17756	1.23687	3.14232	2.55766	1.63502	4.77373	1.12533	0.746951	1.85185	1.18808	1.84375	1.49655	1.375	1.26264	1.22068	1	1.9417	2.28658	1.31099	1.49889	1.37212	1.68089	2.09367	1.24266		0.0283204	0.203275	0.0508095
27	2.37806	1.0583	2.57721	1.42936	3.60035	2.8567	1.63502	4.77373	1.12533	0.834756	1.85185	1.13282	1.84375	1.49655	1.375	1.26264	1.22068	1	2.05592	2.38934	1.78704	1.63515	1.37212	1.84898	2.09367	1.24266		0.00774003	0.12707	0.0107137
30	2.46299	1.0583	2.57721	1.55898	4.1929	3.07222	1.63502	4.77373	1.12533	0.876494	1.85185	1.07824	1.75	1.49655	1.375	1.21111	1.22068	1	2.09399	2.60162	2.86129	1.63515	1.4287	1.84898	2.13393	1.24266		0.00526748	0.192541	0.00482665
33	2.65995	1.1758	2.57721	1.55898	4.1929	3.07222	1.71019	4.77373	1.05194	0.876494	1.85185	1.07824	1.75	1.69741	1.32	1.21111	1.22068	1	2.09399	2.60162	2.86129	1.66922	1.4287	1.84898	2.48816	1.18554		0.00379939	0.183842	0.00539007
36	2.65995	1.1758	2.99733	1.92112	4.1929	3.07222	1.71019	4.77373	1.05194	0.834756	1.85185	1	1.75	1.69741	1.32	1.21111	1.22068	1	2.28435	2.60162	2.86129	1.66922	1.4287	1.84898	2.62388	1.18554		0.00176714	0.145132	0.00427115
39	2.86449	1.1758	3.44916	2.02784	4.1929	3.07222	1.94021	4.77373	1.05194	0.834756	1.85185	1	1.71875	1.69741	1.32	1.21111	1.22068	1	2.28435	2.96409	2.86129	1.73735	1.4287	1.84898	2.62388	1.18554		0.000775838	0.114158	0.00373917
42	2.86449	1.23687	3.86744	2.06342	4.1929	3.07222	1.94021	4.77373	1.05194	0.876494	1.85185	1	1.71875	1.69741	1.32	1.21111	1.22068	1	2.3605	3.08384	2.86129	1.73735	1.48642	1.68827	3.03488	1.09869		0.000625739	0.125122	0.00522644
45	3.072	1.23687	3.86744	2.15216	4.1929	3.07222	1.94021	4.77373	1.05194	0.876494	2.00939	1	1.6875	1.69741	1.20815	1.21111	1.22068	1	2.43664	3.51219	2.86129	1.73735	1.515	1.84898	3.03488	1.06667		0.000520071	0.153879	0.005281
48	3.1232	1.36365	3.86744	2.41577	4.1929	3.40923	1.94021	4.77373	1.07949	1.02258	2.04958	1	1.6875	1.69741	1.20815	1.18534	1.22068	1	2.64393	3.70041	2.86129	1.73735	1.66703	1.84898	3.03488	1.06667		0.000243992	0.135778	0.00446918
51	3.46679	1.36365	3.86744	2.41577	4.1929	3.57969	1.94021	4.77373	1.02747	1.02258	2.04958	0.975001	1.6875	1.69741	1.20815	1.15957	1.22068	1	2.97072	4.28014	2.86129	1.80548	1.89076	2.10372	3.30484	1.01267		0.000184671	0.244283	0.00288898
54	3.82731	1.42047	3.86744	2.89531	4.1929	3.69333	1.94021	4.77373	1.0764	1.02258	2.26029	0.975001	1.49383	1.62742	1.20815	1.15957	1.22068	0.976192	3.19915	4.28014	2.86129	1.87361	1.89076	2.10372	3.59466	1.01267		8.45402e-05	0.21353	0.00260293
57	3.82731	1.55898	3.86744	2.98579	4.1929	5.12931	1.94021	4.77373	1.0764	0.980837	2.26029	0.975001	1.49383	1.62742	1.20815	1.1338	1.22068	0.976192	3.31654	4.28014	2.86129	1.87361	1.89076	2.10372	3.59466	1.01267		7.90101e-05	0.143534	0.00247485
60	3.82731	1.55898	3.86744	3.21539	4.1929	5.12931	1.94021	4.77373	1.0764	0.980837	2.26029	0.975001	1.46395	1.62742	1.20815	1.1338	1.22068	0.976192	3.31654	4.28014	2.86129	2.04394	1.89076	2.32419	3.59466	1.01267		6.23548e-05	0.145761	0.00153297

## Sheet: Figure5C
Calculated tumor size
	Vehicle					AZA									Decitabine															p < 0.05
	3414	3348	3349	3350	3333	3351	3289	3325	3326	3327	3328	3329	3330	3331	3284	3411	3412	3413	3347	3353	3354	3287	3288		aza vs. veh	dec vs. veh	aza vs. dec			Bonferroni	p < 0.00185
0	0.953563	0.832201	0.589934	0.779819	0.573269	0.772642	0.603044	0.688666	0.708216	0.777271	0.655483	0.688666	0.666593	0.737123	0.868777	0.981651	0.868777	0.862779	1.00558	0.471112	0.666593	0.510957	0.548344							final size extended through group end
3	0.953563	0.901551	0.761409	0.849538	0.629263	0.848391	0.560806	0.66112	0.647346	0.647346	0.642373	0.629263	0.592253	0.688666	0.797526	0.981651	0.943895	0.846187	1.07604	0.401483	0.666593	0.48509	0.589934		0.0126522	0.579126	0.255844
7	0.953563	1.01357	1.00331	0.943895	0.629263	0.840722	0.493546	0.633573	0.633573	0.603044	0.610656	0.520584	0.550605	0.629263	0.696893	0.981651	0.904976	0.829595	0.96233	0.401483	0.666593	0.435372	0.708216		0.000998706	0.13116	0.14637
11	0.953563	1.20855	1.1295	1.03828	0.757492	0.713821	0.473258	0.6198	0.550605	0.544247	0.527196	0.421557	0.511276	0.589934	0.6198	0.981651	0.943895	0.829595	0.912555	0.378869	0.666593	0.343997	0.674893		1.74425e-05	0.0237576	0.0793302
16	0.970901	1.25737	1.40965	1.07604	0.840722	0.983634	0.314959	0.729683	0.708216	0.727192	0.962773	0.302046	0.41152	0.523419	0.866876	1.00331	1.10819	0.829595	0.977374	0.369397	0.696893	0.647346	0.66112		0.00440518	0.0281561	0.16464
19	0.970901	1.25737	1.40965	1.07604	0.872447	0.904976	0.374756	0.696893	0.793134	0.761409	0.981651	0.35691	0.493546	0.576825	0.829595	1.06232	1.10819	0.904976	1.03828	0.401483	0.761409	0.616154	0.72267		0.00303129	0.040285	0.138158
22	1.05716	1.25737	1.40965	1.1138	0.945738	0.884213	0.441631	0.681743	0.829595	0.745546	1.00053	0.41152	0.560806	0.6198	0.829595	1.082	1.15081	0.981651	1.14709	0.448678	0.796411	0.616154	0.737123		0.000916843	0.0390412	0.107604
24	1.09492	1.25737	1.46234	1.1138	0.978922	0.918888	0.504763	0.681743	0.829595	0.745546	1.03828	0.493546	0.603044	0.679309	0.829595	1.14101	1.15081	1.10613	1.23606	0.498494	0.832201	0.616154	0.76603		0.000747315	0.0626882	0.0977604
27	1.09492	1.30716	1.46234	1.13267	0.995514	0.918888	0.532416	0.681743	0.829595	0.745546	1.03828	0.560806	0.679309	0.679309	0.829595	1.18036	1.17213	1.12661	1.28501	0.537496	0.868777	0.616154	0.840722		0.000442237	0.0781923	0.0730499
31	1.13267	1.32932	1.48713	1.22903	1.25905	0.936226	0.66112	0.666593	0.866876	0.729683	0.995473	0.716213	0.727192	0.712043	0.793134	1.27872	1.12661	1.18806	1.43354	0.650403	0.925017	0.616154	0.824859		1.00166e-05	0.046638	0.0694747
34	1.13267	1.32932	1.48713	1.27	1.27872	0.936226	0.589934	0.696893	0.904976	0.729683	1.03828	0.668592	0.712043	0.712043	0.901551	1.27872	1.16758	1.18806	1.5367	0.650403	0.868777	0.589934	0.772642		2.38158e-05	0.0643924	0.0784416
39	1.13267	1.37363	1.5367	1.34262	1.2984	0.918888	0.576825	0.742342	0.904976	0.729683	1.07604	0.629263	0.6198	0.712043	1.01941	1.27872	1.16758	1.18806	1.58627	0.650403	0.814863	0.589934	0.72267		3.35003e-05	0.0565367	0.0770579
41	1.27868	1.39578	1.58627	1.38524	1.33774	0.918888	0.563715	0.72267	0.904976	0.696893	1.07604	0.616154	0.603044	0.712043	1.14709	1.27872	1.16758	1.18806	1.61105	0.635949	0.814863	0.576825	0.688666		8.70444e-06	0.0365408	0.0673657
45	1.38094	1.39578	1.61105	1.38524	1.37709	0.901551	0.563715	0.674893	0.886876	0.696893	1.03167	0.616154	0.603044	0.712043	1.19344	1.27872	1.16758	1.04977	1.63584	0.635949	0.814863	0.606026	0.655483		1.76874e-06	0.0230651	0.0596268
48	1.51191	1.4401	1.71019	1.46225	1.4361	0.884213	0.523419	0.66112	0.868777	0.664856	1.07604	0.589934	0.616154	0.679309	1.38576	1.20819	1.16758	1.00558	1.73498	0.621496	0.832578	0.592253	0.54963		1.32976e-06	0.02016	0.0729346
52	1.56739	1.4401	1.77295	1.68541	1.5158	0.962773	0.576825	0.72267	0.943895	0.729683	1.01941	0.603044	0.616154	0.589934	1.38576	1.27872	1.48713	1.09492	1.92941	0.697958	0.906139	0.650403	0.655483		8.38139e-07	0.038563	0.0328785
55	1.68135	1.553	1.79864	1.87429	1.53629	1.06516	0.633573	0.757492	0.943895	0.763228	1.03828	0.647346	0.629263	0.550605	1.38576	1.33145	1.67017	1.22903	1.92941	0.761409	0.943895	0.727192	0.862779		9.09804e-07	0.0298118	0.0138265
59	1.7993	1.63584	1.92941	2.06477	1.55677	1.31408	0.72267	0.824859	1.04468	0.850677	1.00053	0.727192	0.668592	0.496921	1.33797	1.35193	1.94678	1.56148	2.09427	1.02298	1.10613	0.793134	1.18806		8.70137e-06	0.063658	0.00515972
63	1.95275	1.63584	1.92941	2.06477	1.74919	1.3632	0.72267	0.808997	1.08564	0.814863	0.959274	0.793134	0.668592	0.550605	1.49031	1.54205	2.01222	1.61878	2.09427	1.08564	1.2407	1.01941	1.10167		3.31062e-06	0.0555846	0.00126282
66	1.98424	1.63584	1.92941	2.06477	1.81582	1.3632	0.72267	0.808997	1.1295	0.814863	0.959274	0.829595	0.729986	0.57848	1.7113	1.62468	2.01222	1.61878	2.09427	1.08564	1.46234	1.28501	1.10167		2.53663e-06	0.0795973	0.000252882
69	2.04724	1.63584	1.92941	2.06477	1.88369	1.41277	0.72267	0.793134	1.17213	0.814863	0.918888	0.829595	0.76603	0.57848	1.92075	1.83683	2.01222	1.64447	2.09427	1.1295	1.54169	1.43354	1.10167		3.81782e-06	0.139598	0.000122264
73	2.04724	1.63584	1.92941	2.06477	1.95281	1.46461	0.72267	0.793134	1.28888	0.814863	0.918888	0.829595	0.872447	0.57848	2.31569	2.2992	2.01222	1.64447	2.09427	1.1295	1.70891	1.82539	1.10167		1.03254e-05	0.540472	0.000147452
77	2.04724	1.63584	1.92941	2.06477	2.16765	1.49031	0.72267	0.777271	1.38576	0.779819	0.918888	0.862779	0.912555	0.635949	2.31569	2.2992	2.01222	1.82539	2.09427	1.17423	1.76403	2.07873	0.995473		1.79497e-05	0.573457	0.00017323
80						1.49031	0.72267	0.712043	1.48713	0.779819	0.918888	0.895963	0.970901	0.681743	2.31569	2.2992	2.01222	1.91729	2.09427	1.19639	1.94678	2.07873	0.995473				0.000169663
83						1.65378	0.72267	0.712043	1.54169	0.779819	0.918888	0.912555	0.970901	0.779819	2.31569	2.2992	2.01222	1.98173	2.09427	1.19639	2.56621	2.07873	0.995473				0.000333955
87						2.11381	0.793134	0.696893	1.85829	0.779819	0.879371	0.970901	1.05716	0.983634	2.31569	2.2992	2.01222	2.11381	2.09427	1.26586	2.56621	2.07873	0.995473				0.00274612
90						2.11381	1.16069	0.777271	1.85829	1.06232	0.879371	1.40395	1.05716	1.38576	2.31569	2.2992	2.01222	2.11381	2.09427	1.38576	2.56621	2.07873	1.23606				0.00334389
94						2.11381	1.98173	0.904976	1.85829	1.8288	0.879371	2.57631	1.05716	1.91095	2.31569	2.2992	2.01222	2.11381	2.09427	1.85829	2.56621	2.07873	2.14172				0.0339381
97						2.11381	1.98173	0.981651	1.85829	1.85829	0.879371	2.57631	1.05716	1.91095
101						2.11381	1.98173	1.06516	1.85829	1.88779	0.879371	2.57631	1.05716	1.91095
Normalized (fractional from treatment start point) tumor size
0	1	1	1	1	1	1	1	1	1	1	1	1	1	1	1	1	1	1	1	1	1	1	1
3	1	1.08333	1.29067	1.0894	1.09768	1.09804	0.929959	0.96	0.914052	0.832845	0.98	0.913742	0.888478	0.934263	0.917987	1	1.08646	0.980769	1.07007	0.852204	1	0.949375	1.07585		0.00355891	0.0329151	0.153525
7	1	1.21794	1.70071	1.2104	1.09768	1.08811	0.818424	0.92	0.894604	0.775848	0.931612	0.755931	0.825999	0.853675	0.802154	1	1.04167	0.961538	0.956994	0.852204	1	0.852071	1.29155		0.00261773	0.0279802	0.109619
11	1	1.45223	1.91463	1.33144	1.32136	0.92387	0.784783	0.9	0.777454	0.700202	0.804287	0.612136	0.766999	0.80032	0.713417	1	1.08646	0.961538	0.907495	0.804202	1	0.673241	1.23078		0.00016448	0.00415321	0.046284
16	1.01818	1.5109	2.3895	1.37986	1.46654	1.27308	0.522283	1.05956	1	0.935571	1.4688	0.438596	0.617348	0.710084	0.997812	1.02206	1.27558	0.961538	0.971954	0.784097	1.04545	1.26693	1.20567		0.0131421	0.0172428	0.209709
19	1.01818	1.5109	2.3895	1.37986	1.52188	1.17127	0.62144	1.01195	1.1199	0.979592	1.4976	0.518263	0.7404	0.782535	0.9549	1.08218	1.27558	1.04891	1.03253	0.852204	1.14224	1.20588	1.31791		0.0126994	0.0222115	0.169832
22	1.10864	1.5109	2.3895	1.42827	1.64973	1.1444	0.732337	0.989946	1.17139	0.959184	1.5264	0.597561	0.841302	0.840836	0.9549	1.10222	1.32464	1.13778	1.14073	0.952381	1.19475	1.20588	1.34427		0.0072367	0.0154704	0.112626
24	1.14824	1.5109	2.47882	1.42827	1.70762	1.18928	0.837024	0.989946	1.17139	0.959184	1.584	0.716669	0.904666	0.921569	0.9549	1.16234	1.32464	1.28205	1.22921	1.05812	1.24844	1.20588	1.39699		0.00864975	0.0237958	0.0853498
27	1.14824	1.57073	2.47882	1.45248	1.73656	1.18928	0.88288	0.989946	1.17139	0.959184	1.584	0.814337	1.01908	0.921569	0.9549	1.20242	1.34917	1.30579	1.27788	1.14091	1.30331	1.20588	1.5332		0.00730718	0.0322799	0.0553139
31	1.18783	1.59735	2.52083	1.57604	2.19627	1.21172	1.0963	0.967948	1.22403	0.938776	1.51869	1.04	1.09091	0.965975	0.912932	1.30263	1.29678	1.37702	1.42559	1.38057	1.38768	1.20588	1.50427		0.00328212	0.0202387	0.0341208
34	1.18783	1.59735	2.52083	1.62858	2.23058	1.21172	0.978261	1.01195	1.27782	0.938776	1.584	0.970851	1.06818	0.965975	1.03772	1.30263	1.34393	1.37702	1.52818	1.38057	1.30331	1.15457	1.40905		0.00333117	0.0157846	0.0304003
39	1.18783	1.6506	2.60486	1.7217	2.2649	1.18928	0.956522	1.07794	1.27782	0.938776	1.6416	0.913742	0.929802	0.965975	1.17338	1.30263	1.34393	1.37702	1.57747	1.38057	1.22243	1.15457	1.31791		0.00273346	0.0104839	0.0291619
41	1.34095	1.67722	2.68889	1.77636	2.33353	1.18928	0.934783	1.04938	1.27782	0.896589	1.6416	0.894706	0.904666	0.965975	1.32036	1.30263	1.34393	1.37702	1.60212	1.34989	1.22243	1.12891	1.2559		0.00116846	0.00448483	0.021739
45	1.44819	1.67722	2.7309	1.77636	2.40217	1.16684	0.934783	0.98	1.25227	0.896589	1.57391	0.894706	0.904666	0.965975	1.3737	1.30263	1.34393	1.21673	1.62677	1.34989	1.22243	1.18606	1.19539		0.000542778	0.00266937	0.0128795
48	1.58554	1.73047	2.89896	1.87511	2.50512	1.1444	0.867962	0.96	1.22671	0.855372	1.6416	0.856633	0.924333	0.921569	1.59507	1.23077	1.34393	1.16551	1.72536	1.31921	1.249	1.15911	1.00235		0.000315846	0.00209228	0.0336596
52	1.64372	1.73047	3.00533	2.16128	2.64414	1.24608	0.956522	1.04938	1.33278	0.938776	1.5552	0.875669	0.924333	0.80032	1.59507	1.30263	1.71175	1.26906	1.91871	1.48151	1.35936	1.27291	1.19539		0.000195128	0.0038145	0.00464121
55	1.76322	1.86614	3.04889	2.40349	2.67987	1.37859	1.05062	1.09994	1.33278	0.981932	1.584	0.94	0.943999	0.746965	1.59507	1.35634	1.92244	1.4245	1.91871	1.6162	1.416	1.4232	1.57343		8.14489e-05	0.00229482	0.000784727
59	1.88692	1.96568	3.27056	2.64775	2.7156	1.70076	1.19837	1.19776	1.47508	1.09444	1.5264	1.05594	1.003	0.674136	1.54006	1.3772	2.24083	1.80983	2.08265	2.17141	1.65937	1.55225	2.16664		0.000136804	0.0177277	0.000701384
63	2.04784	1.96568	3.27056	2.64775	3.05125	1.76433	1.19837	1.17473	1.53293	1.04836	1.46346	1.1517	1.003	0.746965	1.71541	1.57087	2.31615	1.87624	2.08265	2.30443	1.86125	1.99509	2.00908		8.22309e-05	0.0144198	3.96251e-05
66	2.08087	1.96568	3.27056	2.64775	3.16748	1.76433	1.19837	1.17473	1.59486	1.04836	1.46346	1.20464	1.0951	0.784781	1.96978	1.65505	2.31615	1.87624	2.08265	2.30443	2.19375	2.51491	2.00908		8.78541e-05	0.0394927	9.27615e-06
69	2.14693	1.96568	3.27056	2.64775	3.28588	1.82849	1.19837	1.1517	1.65504	1.04836	1.40185	1.20464	1.14917	0.784781	2.21087	1.87117	2.31615	1.90602	2.08265	2.39753	2.3128	2.8056	2.00908		9.95916e-05	0.0825168	6.2298e-06
73	2.14693	1.96568	3.27056	2.64775	3.40645	1.89559	1.19837	1.1517	1.81989	1.04836	1.40185	1.20464	1.30882	0.784781	2.66546	2.34218	2.31615	1.90602	2.08265	2.39753	2.56365	3.57249	2.00908		0.000214837	0.415722	4.97089e-05
77	2.14693	1.96568	3.27056	2.64775	3.78121	1.92884	1.19837	1.12866	1.95668	1.00328	1.40185	1.25283	1.36898	0.862745	2.66546	2.34218	2.31615	2.11571	2.08265	2.49247	2.64634	4.06831	1.81542		0.000490057	0.514994	0.000272495
80						1.92884	1.19837	1.03394	2.09982	1.00328	1.40185	1.30101	1.45651	0.92487	2.66546	2.34218	2.31615	2.22222	2.08265	2.5395	2.9205	4.06831	1.81542				0.000299062
83						2.14043	1.19837	1.03394	2.17687	1.00328	1.40185	1.3251	1.45651	1.05792	2.66546	2.34218	2.31615	2.29691	2.08265	2.5395	3.84975	4.06831	1.81542				0.000734674
87						2.73582	1.31522	1.01195	2.62391	1.00328	1.34156	1.40983	1.58592	1.33442	2.66546	2.34218	2.31615	2.45	2.08265	2.68696	3.84975	4.06831	1.81542				0.00445635
90						2.73582	1.92471	1.12866	2.62391	1.36674	1.34156	2.03866	1.58592	1.87995	2.66546	2.34218	2.31615	2.45	2.08265	2.94146	3.84975	4.06831	2.25417				0.00755218
94						2.73582	3.28621	1.3141	2.62391	2.35284	1.34156	3.74101	1.58592	2.59245	2.66546	2.34218	2.31615	2.45	2.08265	3.94449	3.84975	4.06831	3.9058				0.111013
97						2.73582	3.28621	1.42544	2.62391	2.39079	1.34156	3.74101	1.58592	2.59245
101						2.73582	3.28621	1.5467	2.62391	2.42874	1.34156	3.74101	1.58592	2.59245

## Sheet: Figure8B
	fold-change methylation beta
Neat1
position	vehicle		decitabine		5-AZA
5845619	0.810402	1.1896	1.05615	0.972327	1.35151	0.82174
5845309	1.4865	0.513503	0.398872	0.364856	0.250771	0.409143
5845215	1.38814	0.61186	0.559412	0.485285	0.374632	0.472957
5844325	1.55347	0.446529	0.283386	0.316501	0.19461	0.418223
5843954	1.95475	0.045252	0.062307	0.042631	0.069704	0.045456
5843720	1.92179	0.078206	0.107687	0.119043	0.106287	0.076307
RRAS
position	vehicle		decitabine		5-AZA
45016461	1.17653	0.82347	1.00573	0.933431	0.635737	1.02573
45016589	1.09696	0.903041	0.893123	0.962187	0.809438	1.02021
45017735	1.17799	0.822006	0.91119	0.672368	0.814811	0.844794
45018239	0.661138	1.33886	0.327755	0.254672	0.251057	0.508707
45019201	1.06037	0.939631	0.297049	0.318437	0.229521	0.551579
45019526	0.8211	1.1789	0.381527	0.441884	0.338692	0.769531

[truncated: 17 more sheets: Figure8C, Figure9B, Figure9C, Figure9D, Figure9E, Figure9F, Figure9G, Figure9H, Figure9I, Figure9J, Figure9K, suppFig2A, suppFig2E, suppFig3A, suppFig6C, suppFig6D, suppFig6F]
